# Supplementary material for: TNF Induces Laminin-332-Encoding Genes in Endothelial Cells and Laminin-332 Promotes an Atherogenic Endothelial Phenotype
Source: Int J Mol Sci. 2024 Aug 9;25(16):8699. doi: 10.3390/ijms25168699 (PMC11354388; doi:10.3390/ijms25168699)
Supplement: Supplementary file 1 [file ijms-25-08699-s001.zip]

Archive with 1 entries (1 files):
- ijms-3122471-supplementary.pdf
